# Supplementary material for: Serum Copper Concentrations, Effect Modifiers and Blood Pressure: Insights from NHANES 2011–2014
Source: J Cardiovasc Dev Dis. 2023 Oct 18;10(10):432. doi: 10.3390/jcdd10100432 (PMC10607875; doi:10.3390/jcdd10100432)
Supplement: Supplementary file 1 [file jcdd-10-00432-s001.zip]

Archive with 1 entries (1 files):
- jcdd-2530970-supplementary.pdf
